# Supplementary material for: Genetic Influence on Extended-Release Naltrexone Treatment Outcomes in Patients with Opioid Use Disorder: An Exploratory Study
Source: Brain Sci. 2025 Dec 24;16(1):23. doi: 10.3390/brainsci16010023 (PMC12838570; doi:10.3390/brainsci16010023)
Supplement: Supplementary file 1 [file brainsci-16-00023-s001.zip]

Archive with 4 entries (4 files):
- Supplementary Figure 1.pdf
- Supplementary Table 1.pdf
- Supplementary Table 2A.pdf
- Supplementary Table 2B.pdf
